# Supplementary material for: Physicochemical Properties and Anticoagulant Activity of Purified Heteropolysaccharides from Laminaria japonica
Source: Molecules. 2022 May 8;27(9):3027. doi: 10.3390/molecules27093027 (PMC9102426; doi:10.3390/molecules27093027)
Supplement: Supplementary file 1 [file molecules-27-03027-s001.zip]

Archive with 1 entries (1 files):
- molecules-1684802-supplementary.pdf
